# Supplementary material for: Glycemic and Insulinemic Responses of Healthy Humans to a Nutrition Bar with or without Added Fibersym® RW, a Cross-Linked Phosphorylated RS4-Type Resistant Wheat Starch
Source: Int J Environ Res Public Health. 2022 Oct 24;19(21):13804. doi: 10.3390/ijerph192113804 (PMC9654973; doi:10.3390/ijerph192113804)
Supplement: Supplementary file 1 [file ijerph-19-13804-s001.zip]

Archive with 1 entries (1 files):
- ijerph-1948985-supplementary.pdf
